# Supplementary material for: Omega-3 Fatty Acids Regulate Mammary Gland Lipogenesis and Development via Gαs-Mediated cAMP–EPAC Signaling Pathway
Source: Research (Wash D C). 2025 Jul 8;8:0767. doi: 10.34133/research.0767 (PMC12237497; doi:10.34133/research.0767)
Supplement: Supplementary 1 — Figs. S1 to S5 Tables. S1 to S4 [file research.0767.f1.zip]

Archive with 2 entries (2 files):
- Supplementary Information.docx
- Tables. S1 to S4.docx
